# Supplementary material for: The Effect of Maternal Postpartum Practices on Infant Gut Microbiota: A Chinese Cohort Study
Source: Microorganisms. 2019 Oct 30;7(11):511. doi: 10.3390/microorganisms7110511 (PMC6920906; doi:10.3390/microorganisms7110511)
Supplement: Supplementary file 1 [file microorganisms-07-00511-s001.zip]

Archive with 2 entries (1 files):
- Supplementary Materials/
- Supplementary Materials/s1.xlsx
