# Supplementary material for: The Effect of Maternal Postpartum Practices on Infant Gut Microbiota: A Chinese Cohort Study
Source: Microorganisms. 2019 Oct 30;7(11):511. doi: 10.3390/microorganisms7110511 (PMC6920906; doi:10.3390/microorganisms7110511)
Supplement: Supplementary file 1 [file microorganisms-07-00511-s001.zip › Supplementary Materials/s1.xlsx]

## Sheet: abundance ＞0.25% presence＞ 20%
Genus/samples	1	2	3	4	5	6	7	8	9	10	11	12	13	14	15	16	17	18	19	20	21	22	23	24	25	26	27	28	29	30	31	32	33	34	35	36	37	38	39	40	41	42	43	44	45	46	47	48	49
Bifidobacterium	14711	20955	24792	13758	17610	14905	19720	8	24	17819	15336	74	24721	35	13754	25485	22255	0	25120	7060	21862	5139	25540	26451	1	19730	18478	2	18447	19	7850	24415	12298	11741	25342	32548	27809	4964	126	24983	22012	11836	18229	20	17368	10658	19070	20974	18625
Escherichia-Shigella	1921	4422	4265	5932	1172	10428	1597	1780	817	9	1928	459	3232	9226	1916	3899	15500	2	2721	611	4739	8603	6799	1594	9502	4292	6557	601	776	720	5264	4123	6087	2202	1663	3897	6024	224	11082	7077	8001	7362	8725	13	7285	3245	4711	3796	802
Veillonella	5747	10247	1020	7954	2607	34	54	1196	16	13232	1815	4878	128	8	97	6287	1	2542	3712	4	8566	2598	4100	3846	5134	3721	10080	175	3988	752	10348	3483	2014	848	3310	1921	1629	1105	1541	2483	4856	328	702	812	6726	16547	146	98	179
Clostridium sensu stricto	2336	141	285	790	181	27	11654	27164	7633	1076	410	144	4424	29473	769	370	12	829	1701	57	761	2580	119	115	925	275	4	81	1041	22189	579	385	143	1561	154	9	1960	81	481	1287	734	37	483	17867	52	249	153	1	574
Klebsiella	38	1633	310	9	41	113	2397	8617	26626	528	68	4917	3403	417	415	39	0	16973	16	36	371	60	8	1331	4694	333	710	161	80	7916	2005	72	826	313	6	389	64	36	2775	738	1091	335	79	12146	66	767	105	174	1169
Bacteroides	0	586	5441	0	6077	251	1	2	1	12	18847	0	0	0	13	0	3	0	0	14618	0	0	0	0	0	1	5	23115	0	0	2	0	12887	26	1	1	0	9535	0	1	2	0	0	0	0	3	9493	3362	0
Ruminococcus gnavus group	0	3	0	0	10	0	8	0	1	0	18	2477	0	0	1	0	0	12013	0	0	0	1471	0	0	3467	0	0	3076	0	5692	1489	0	0	15270	609	1	0	354	0	0	1	0	1	4503	1089	0	0	7377	5737
Megasphaera	0	2	0	1171	10	39	0	0	0	1553	0	7	3	0	19326	1	0	0	0	0	1	12405	2	0	1522	0	0	0	1	0	10	251	1	14	1621	0	1	20629	0	0	1	2	483	6	0	0	0	0	0
Enterococcus	867	46	247	5710	246	193	61	12	29	536	106	107	71	1	29	1003	24	576	803	565	2221	619	367	4117	6843	9371	2009	345	1363	334	174	842	1538	50	1744	315	1326	34	173	709	1358	3205	2110	395	980	297	733	0	910
Lactobacillus	1442	9	1591	74	7103	4797	3	5	3	312	65	11	3	3	2751	992	396	4	1710	3	535	5	326	63	1	5	61	47	1074	4	2	16	178	2498	3421	4	6	12	356	502	0	0	1302	0	0	810	283	0	2
Streptococcus	180	464	864	1010	55	379	20	20	86	16	126	96	2834	0	20	465	1007	78	1261	6	97	5023	956	90	2157	218	261	25	64	36	8764	1192	162	169	177	57	118	1654	46	35	33	111	48	280	87	311	159	44	654
Blautia	10984	1	0	155	3	1550	0	0	2	0	0	0	1	0	0	0	0	0	0	0	0	0	0	4	0	0	1	0	70	0	0	1642	0	0	0	0	0	0	5148	0	0	5685	0	0	4472	0	43	165	0
Erysipelatoclostridium	0	0	0	0	8	0	0	0	0	0	0	5343	0	0	46	0	0	4484	0	0	0	10	0	1	634	0	78	10079	0	0	484	0	0	0	2	0	0	4	42	0	0	0	316	0	88	0	0	255	1746
f__Enterobacteriaceae	16	586	261	7	10	379	99	484	566	827	18	6438	208	117	82	103	0	444	2	5	48	55	1	196	583	818	60	16	240	584	164	30	321	129	4	31	31	9	193	599	994	71	10	1331	68	578	341	216	1310
f__Enterobacteriaceae	9	422	223	6	8	7	47	127	279	818	14	6155	152	50	52	93	0	394	2	5	34	33	1	184	413	711	58	15	10	50	135	26	244	88	2	30	22	2	178	451	796	45	7	1093	63	311	256	195	825
Lachnoclostridium	204	0	0	0	0	48	0	0	1	0	0	56	0	0	0	0	0	1	0	0	0	0	0	52	0	0	0	41	0	0	0	518	0	18	0	0	0	69	65	1	0	5844	5069	0	165	0	0	98	0
Clostridium innocuum group	0	4	0	0	0	2	33	1	27	0	0	481	0	0	0	0	0	141	0	14	0	6	179	0	1172	0	0	0	2073	0	362	232	0	85	0	1	0	13	135	0	0	0	0	66	463	0	119	269	2171
Intestinibacter	110	2	2	2446	69	38	7	2	1	204	102	181	2	1	68	35	3	0	199	31	66	0	36	0	113	0	0	14	408	0	339	205	1	1	3	0	12	9	7	98	41	23	320	3	0	107	38	15	1345
Eggerthella	0	1	0	1	30	56	0	0	0	0	0	1787	1	0	0	0	0	0	482	27	0	26	290	160	554	0	890	317	119	0	130	25	44	92	453	0	0	19	0	0	0	290	153	0	105	59	191	115	0
Hungatella	85	0	0	0	0	0	0	1	0	0	1	4252	0	0	0	0	0	471	0	0	0	22	0	0	0	0	0	0	0	0	253	249	0	404	0	0	0	1	0	0	0	62	0	0	0	0	0	14	0
Tyzzerella_4	0	0	0	0	2	0	1	1	2029	0	0	532	0	0	0	214	0	0	0	0	0	296	43	0	0	0	0	743	0	0	608	3	0	0	0	0	0	0	0	0	0	0	0	0	0	0	596	19	0
note:(1)"f" family. (2)this table was taxa meet the cut-off :relative abundance ＞0.25% as well as presence＞ 20%
[truncated: 3 more columns]

## Sheet: presence ＞20%
Genus/samples	1	2	3	4	5	6	7	8	9	10	11	12	13	14	15	16	17	18	19	20	21	22	23	24	25	26	27	28	29	30	31	32	33	34	35	36	37	38	39	40	41	42	43	44	45	46	47	48	49
g__Clostridium_sensu_stricto	1	1	1	1	1	1	1	1	1	1	1	1	1	1	1	1	1	1	1	1	1	1	1	1	1	1	1	1	1	1	1	1	1	1	1	1	1	1	1	1	1	1	1	1	1	1	1	1	1
g__Escherichia-Shigella	1	1	1	1	1	1	1	1	1	1	1	1	1	1	1	1	1	1	1	1	1	1	1	1	1	1	1	1	1	1	1	1	1	1	1	1	1	1	1	1	1	1	1	1	1	1	1	1	1
g__Veillonella	1	1	1	1	1	1	1	1	1	1	1	1	1	1	1	1	1	1	1	1	1	1	1	1	1	1	1	1	1	1	1	1	1	1	1	1	1	1	1	1	1	1	1	1	1	1	1	1	1
g__Bifidobacterium	1	1	1	1	1	1	1	1	1	1	1	1	1	1	1	1	1	0	1	1	1	1	1	1	1	1	1	1	1	1	1	1	1	1	1	1	1	1	1	1	1	1	1	1	1	1	1	1	1
g__Enterococcus	1	1	1	1	1	1	1	1	1	1	1	1	1	1	1	1	1	1	1	1	1	1	1	1	1	1	1	1	1	1	1	1	1	1	1	1	1	1	1	1	1	1	1	1	1	1	1	0	1
g__Klebsiella	1	1	1	1	1	1	1	1	1	1	1	1	1	1	1	1	0	1	1	1	1	1	1	1	1	1	1	1	1	1	1	1	1	1	1	1	1	1	1	1	1	1	1	1	1	1	1	1	1
g__Streptococcus	1	1	1	1	1	1	1	1	1	1	1	1	1	0	1	1	1	1	1	1	1	1	1	1	1	1	1	1	1	1	1	1	1	1	1	1	1	1	1	1	1	1	1	1	1	1	1	1	1
g__unclassified_f__Enterobacteriaceae	1	1	1	1	1	1	1	1	1	1	1	1	1	1	1	1	0	1	1	1	1	1	1	1	1	1	1	1	1	1	1	1	1	1	1	1	1	1	1	1	1	1	1	1	1	1	1	1	1
g__Actinomyces	1	1	1	1	1	1	1	0	1	1	1	1	1	0	0	1	1	1	1	1	1	1	1	1	1	1	1	1	1	1	1	0	1	1	1	1	1	1	1	1	1	1	1	1	1	1	1	1	1
g__Intestinibacter	1	1	1	1	1	1	1	1	1	1	1	1	1	1	1	1	1	0	1	1	1	0	1	0	1	1	0	1	1	1	1	1	1	1	1	1	1	1	1	1	1	1	1	1	1	1	1	1	1
g__Lactobacillus	1	1	1	1	1	1	1	1	1	1	1	1	1	1	1	1	1	1	1	1	1	1	1	1	1	1	1	1	1	1	1	1	1	1	1	1	1	1	1	1	0	0	1	0	0	0	1	0	1
g__Rothia	1	1	1	1	1	1	1	0	0	1	1	1	1	0	1	1	1	0	1	0	1	1	1	0	1	1	1	1	0	1	0	1	1	1	1	1	0	1	1	1	1	0	0	1	1	1	1	0	1
g__Staphylococcus	0	1	0	1	0	1	1	0	1	1	0	1	1	1	1	1	1	1	1	1	1	1	1	1	1	1	1	1	1	1	1	0	1	1	1	1	0	0	1	0	1	0	0	0	1	1	0	1	1
g__unclassified_f__Peptostreptococcaceae	1	1	1	1	1	1	1	0	1	1	1	1	1	1	0	1	1	1	0	0	1	1	1	1	1	0	0	0	1	0	1	1	1	0	1	1	1	1	0	0	1	1	0	0	1	1	0	1	1
g__Haemophilus	1	1	1	0	1	1	1	0	0	1	1	0	1	0	0	1	1	1	1	0	1	1	1	1	0	1	1	0	0	1	1	0	1	1	0	1	1	0	0	1	0	1	1	1	1	1	1	0	1
g__Granulicatella	0	1	1	1	1	0	1	1	1	0	1	1	1	0	0	1	0	1	0	0	1	0	1	1	0	0	0	0	0	0	1	0	1	1	0	1	1	0	1	0	1	1	1	0	1	1	1	1	1
g__norank_c__Cyanobacteria	1	0	1	0	0	0	0	0	0	1	1	1	1	0	1	1	1	0	1	1	1	0	1	0	1	1	1	1	1	1	1	0	1	1	1	0	0	1	0	0	0	1	1	0	0	0	1	0	1
g__Eggerthella	0	1	0	1	1	1	0	0	0	0	0	1	1	0	0	0	0	0	1	1	0	1	1	1	1	0	1	1	1	0	1	1	1	1	1	0	0	1	0	0	0	1	1	0	1	1	1	1	0
g__Peptoclostridium	1	0	0	1	1	1	1	0	1	1	1	1	0	0	0	1	1	0	0	0	0	0	1	0	1	0	0	1	1	0	0	1	1	0	0	1	0	0	1	1	0	1	1	1	0	1	1	1	1
g__Rhodococcus	0	1	1	0	1	0	1	1	0	0	0	0	1	0	0	1	1	1	1	0	1	0	1	1	1	0	0	0	0	0	1	1	1	1	1	1	0	0	1	0	1	0	1	0	1	1	0	1	1
g__Bacteroides	0	1	1	0	1	1	1	1	1	1	1	0	0	0	1	0	1	0	0	1	0	0	0	0	0	1	1	1	0	0	1	0	1	1	1	1	0	1	0	1	1	0	0	0	0	1	1	1	0
g__Flavonifractor	1	0	0	0	0	1	1	0	1	0	0	1	0	0	0	1	0	1	0	0	0	1	1	1	1	0	0	1	1	0	1	1	0	1	1	0	0	0	1	0	0	1	1	1	0	0	1	1	1
g__Megasphaera	0	1	0	1	1	1	0	0	0	1	0	1	1	0	1	1	0	0	0	0	1	1	1	0	1	0	0	0	1	0	1	1	1	1	1	0	1	1	0	0	1	1	1	1	0	0	0	0	0
g__Petrimonas	0	1	1	1	1	1	1	0	1	1	0	1	0	1	0	1	1	0	0	0	0	0	0	0	1	1	1	1	1	1	1	1	1	0	1	1	1	1	0	0	0	0	0	0	0	0	0	0	0
g__Turicibacter	1	0	1	0	1	1	0	1	0	0	0	1	1	1	1	1	1	1	1	0	0	0	0	1	1	0	1	1	1	0	0	1	1	0	1	1	1	1	0	0	0	0	0	0	0	1	0	0	0
g__[Clostridium]_innocuum_group	0	1	0	0	0	1	1	1	1	0	0	1	0	0	0	0	0	1	0	1	0	1	1	0	1	0	0	0	1	0	1	1	0	1	0	1	0	1	1	0	0	0	0	1	1	0	1	1	1
g__[Ruminococcus]_gnavus_group	0	1	0	0	1	0	1	0	1	0	1	1	0	0	1	0	0	1	0	0	0	1	0	0	1	0	0	1	0	1	1	0	0	1	1	1	0	1	0	0	1	0	1	1	1	0	0	1	1
g__Comamonas	0	1	1	1	1	1	1	1	1	1	1	0	1	1	0	0	0	0	0	0	0	0	1	0	1	1	1	1	1	1	1	1	1	1	0	0	1	0	0	0	0	0	0	0	0	0	0	0	0
g__unclassified_o__Lactobacillales	1	1	0	1	1	0	0	0	0	1	0	0	0	0	0	0	0	1	1	0	1	0	1	1	1	1	1	1	1	1	0	0	1	0	0	0	1	1	0	1	1	0	1	0	1	1	0	0	0
g__Corynebacterium_1	1	1	1	0	0	1	0	0	1	0	0	1	0	0	0	1	1	0	1	0	1	0	1	1	1	0	1	1	0	1	1	0	1	1	1	0	1	0	0	0	0	0	0	0	0	0	0	0	1
g__Gemella	1	1	1	0	1	0	1	0	1	0	1	0	1	0	0	1	0	1	0	0	1	0	1	1	0	1	0	0	0	0	0	0	0	1	1	1	1	0	0	0	0	0	1	1	1	0	1	0	0
g__unclassified_p__Firmicutes	1	0	0	1	0	1	0	0	0	0	0	1	0	0	0	0	0	1	0	0	0	1	0	0	1	0	0	1	1	1	1	1	0	1	1	0	0	1	1	0	0	1	1	1	1	0	0	1	1
g__Acinetobacter	1	1	1	1	1	1	1	1	0	1	0	0	0	0	1	0	0	0	0	0	0	0	0	0	1	0	1	1	1	1	1	1	1	0	0	0	0	1	0	0	1	0	0	0	0	0	0	0	0
g__Lachnoclostridium	1	0	0	0	0	1	0	1	1	0	0	1	0	0	0	0	0	1	0	0	0	1	0	1	0	0	0	1	1	0	1	1	0	1	0	0	0	1	1	1	0	1	1	0	1	0	0	1	0
g__vadinBC27_wastewater-sludge_group	1	1	0	0	0	1	0	1	0	1	0	1	1	1	1	1	1	0	1	0	0	0	0	1	1	0	0	0	0	1	0	0	1	0	1	1	1	1	0	0	0	0	0	0	0	0	0	0	0
g__Atopobium	0	1	0	1	1	0	0	0	0	1	1	0	1	0	0	1	0	0	0	0	1	0	1	0	0	0	0	0	1	0	1	0	0	1	1	0	1	0	0	0	1	1	0	1	0	0	1	0	0
g__Propionibacterium	1	0	0	1	1	0	0	0	1	0	0	0	0	0	1	1	0	0	0	1	0	1	1	1	0	1	0	0	0	0	1	1	0	0	0	0	1	0	0	1	1	0	1	0	0	0	0	0	0
g__Erysipelatoclostridium	0	0	0	0	1	0	0	0	0	0	0	1	0	0	1	0	0	1	0	0	0	1	0	1	1	0	1	1	0	0	1	0	0	0	1	0	0	1	0	0	0	0	1	0	1	0	0	1	1
g__Rikenellaceae_RC9_gut_group	0	1	1	1	1	1	1	0	1	0	0	0	0	1	0	0	0	0	0	0	0	0	1	0	1	1	1	0	1	0	1	1	1	0	0	0	1	0	0	0	0	0	0	0	0	0	0	0	0
g__Blautia	1	1	0	1	1	1	0	0	1	0	0	0	1	0	0	0	0	0	0	0	0	0	0	1	0	0	1	0	1	0	0	1	0	0	0	0	0	0	1	0	0	1	0	0	1	0	1	1	0
g__norank_f__ML635J-40_aquatic_group	1	0	0	0	0	0	0	0	0	0	0	1	1	0	1	1	1	1	0	0	0	0	0	0	1	0	1	0	0	1	1	1	1	0	0	1	1	1	0	0	0	0	0	0	0	0	0	0	0
g__Proteiniphilum	1	0	1	0	1	1	0	0	1	0	0	0	1	1	0	1	0	0	0	0	0	0	1	0	1	1	1	0	1	0	1	1	0	0	0	1	0	0	0	0	0	0	0	0	0	0	0	0	0
g__Finegoldia	0	0	0	1	0	0	0	0	0	0	0	1	0	0	0	1	0	0	1	0	0	0	0	0	1	0	0	1	1	0	1	0	1	0	0	1	0	0	0	1	0	0	0	0	1	1	0	1	0
g__norank_f__M2PB4-65_termite_group	1	0	0	1	1	1	1	1	1	1	0	0	0	1	0	0	0	0	0	0	0	0	0	0	0	0	1	1	0	1	1	1	1	0	0	0	0	0	0	0	0	0	0	0	0	0	0	0	0
g__Advenella	0	0	0	1	1	1	1	1	0	0	0	0	1	1	0	0	0	0	0	0	0	0	0	0	0	1	1	1	1	1	1	1	0	0	0	0	0	0	0	0	0	0	0	0	0	0	0	0	0
g__norank_f__ST-12K33	1	1	0	0	1	0	0	1	0	0	0	1	1	0	0	1	0	1	1	0	0	0	0	1	0	0	0	1	0	0	1	0	0	0	0	1	1	0	0	0	0	0	0	0	0	0	0	0	0
g__norank_o__TSCOR001-H18	0	1	1	1	0	1	1	0	1	0	0	0	0	1	0	0	0	0	0	0	0	0	0	0	1	1	1	0	1	1	0	1	0	0	0	0	1	0	0	0	0	0	0	0	0	0	0	0	0
g__Proteus	0	0	0	0	0	1	0	0	0	0	0	1	0	1	0	0	0	0	0	0	0	1	1	0	1	0	0	0	0	0	0	0	0	1	0	0	0	0	1	0	1	1	0	0	1	1	1	0	1
g__Hungatella	1	0	0	0	0	0	0	1	0	0	1	1	0	0	0	0	0	1	0	0	0	1	0	0	0	0	0	0	0	0	1	1	0	1	0	0	0	1	0	0	0	1	0	0	0	0	0	1	0
g__Tyzzerella_4	0	0	0	0	1	0	1	1	1	0	0	1	0	0	0	1	0	0	0	0	0	1	1	0	0	0	0	1	0	0	1	1	0	0	0	0	0	0	0	0	0	0	0	0	0	0	1	1	0
g__norank_f__Bacteroidales_UCG-001	1	1	0	1	0	0	0	0	0	0	0	1	0	1	0	0	1	1	1	0	0	0	0	1	0	0	0	0	0	1	0	0	0	0	0	0	0	1	0	0	0	0	0	0	0	0	0	0	0
g__unclassified_k__norank	1	0	0	1	0	0	0	0	0	0	0	0	0	0	0	0	0	0	1	0	1	0	0	1	0	1	1	0	0	0	0	0	0	0	0	1	0	0	0	1	1	0	1	0	0	0	0	0	0
g__Lachnoclostridium_5	1	0	0	0	0	1	0	0	0	0	0	1	0	0	1	0	0	0	0	0	0	0	0	0	0	0	0	0	0	0	1	0	0	0	0	0	0	1	1	0	0	1	0	0	0	1	0	0	0
g__Morganella	0	0	0	0	0	0	0	0	0	0	0	1	0	0	0	0	0	1	0	0	0	1	0	0	0	0	0	0	0	0	0	0	0	1	1	0	0	1	0	0	0	1	0	1	0	1	1	0	0
note:(1)"1" presents"presence"; "0" presents "absence".(2)this table was taxa meet the cut-off :presence＞ 20%
[truncated: 2 more columns]
